# Supplementary material for: Parental Intake of Eicosapentaenoic and Docosahexaenoic Acids in a Diverse, Urban City in the United States Is Associated with Indicators of Children’s Health Potential
Source: Nutrients. 2025 Oct 18;17(20):3277. doi: 10.3390/nu17203277 (PMC12566695; doi:10.3390/nu17203277)
Supplement: Supplementary file 1 [file nutrients-17-03277-s001.zip]

Archive with 1 entries (1 files):
- nutrients-3849661-supplementary.pdf
